# Supplementary material for: From Science to Innovation in Aquatic Animal Nutrition: A Global TRL-Based Assessment of Insect-Derived Feed Technologies via Scientific Publications and Patents
Source: Animals (Basel). 2025 Oct 31;15(21):3174. doi: 10.3390/ani15213174 (PMC12607428; doi:10.3390/ani15213174)
Supplement: Supplementary file 1 [file animals-15-03174-s001.zip]

Archive with 1 entries (1 files):
- animals-3919546-supplementary.pdf
